# Supplementary material for: Response of Mycobacterium smegmatis to the Cytochrome bcc Inhibitor Q203
Source: Int J Mol Sci. 2022 Sep 7;23(18):10331. doi: 10.3390/ijms231810331 (PMC9498996; doi:10.3390/ijms231810331)
Supplement: Supplementary file 1 [file ijms-23-10331-s001.zip]

Archive with 1 entries (1 files):
- ijms-1893809-supplementary.pdf
